# Supplementary material for: Rutin Inhibits Streptococcus suis Biofilm Formation by Affecting CPS Biosynthesis
Source: Front Pharmacol. 2017 Jun 16;8:379. doi: 10.3389/fphar.2017.00379 (PMC5472726; doi:10.3389/fphar.2017.00379)
Supplement: FIGURE S1–S21 — Effect of rutin on cps gene sequences. [file Presentation_1.ZIP]

Archive with 22 entries (21 files):
- supplementary file/
- supplementary file/cps2A.tif
- supplementary file/cps2B.tif
- supplementary file/cps2C.tif
- supplementary file/cps2D.tif
- supplementary file/cps2E.tif
- supplementary file/cps2F.tif
- supplementary file/cps2G.tif
- supplementary file/cps2H.tif
- supplementary file/cps2I.tif
- supplementary file/cps2J.tif
- supplementary file/cps2K.tif
- supplementary file/cps2L.tif
- supplementary file/cps2M.tif
- supplementary file/cps2N.tif
- supplementary file/cps2O.tif
- supplementary file/cps2P.tif
- supplementary file/cps2Q.tif
- supplementary file/cps2R.tif
- supplementary file/cps2S.tif
- supplementary file/cps2T.tif
- supplementary file/cps2U.tif
